# Supplementary material for: The compared study about femoral stem malalignment with or without the special curved rasp during DAA total hip arthroplasty
Source: BMC Musculoskelet Disord. 2023 Apr 22;24:319. doi: 10.1186/s12891-023-06409-7 (PMC10122324; doi:10.1186/s12891-023-06409-7)
Supplement: Supplementary file 1 — Supplementary Material 1 [file 12891_2023_6409_MOESM1_ESM.xlsx]

## Sheet: Sheet1
Gender	Age	BMI	FAR ratio＜1	Pelvic morphology＞3	Curved rasp with/without	Last follow-up WOMAC	Femoral stem implantation angle	Femoral stem implantation angle	Femur fracture/perforation	Dorr classification	Diagnosis
Male	57	22.32	Yes	Yes	Without	26	Neutral	Neutral position	N/A	Dorr type B	Osteoarthritis
Fmale	73	23.19	Yes	Yes	Without	24	Neutral	Neutral position	N/A	Dorr type B	Osteoarthritis
Male	74	34.05	Yes	Yes	Without	26	Neutral	Neutral position	N/A	Dorr type B	Avascular necrosis
Male	74	26.78	No	Yes	Without	24	Neutral	Neutral position	N/A	Dorr type B	Osteoarthritis
Fmale	56	26.43	Yes	No	Without	34	Neutral	Neutral position	N/A	Dorr type B	Osteoarthritis
Male	72	24.22	Yes	Yes	Without	24	Mild	Femoral stem inversion	N/A	Dorr type B	Femoral neck fracture
Fmale	67	23.83	Yes	Yes	Without	26	Neutral	Neutral position	N/A	Dorr type B	Osteoarthritis
Fmale	66	23.76	Yes	No	Without	26	Neutral	Neutral position	N/A	Dorr type B	Osteoarthritis
Male	52	26.64	Yes	Yes	Without	26	Severe	Femoral stem inversion	N/A	Dorr type B	Osteoarthritis
Fmale	53	25.89	Yes	No	Without	30	Mild	Femoral stem inversion	N/A	Dorr type B	Avascular necrosis
Fmale	58	24.65	Yes	Yes	Without	24	Severe	Femoral stem inversion	N/A	Dorr type B	Osteoarthritis
Fmale	55	20.82	Yes	Yes	Without	25	Moderate	Femoral stem inversion	N/A	Dorr type B	Osteoarthritis
Fmale	65	24.84	Yes	No	Without	26	Neutral	Neutral position	N/A	Dorr type B	Osteoarthritis
Male	41	22.58	Yes	No	Without	24	Neutral	Neutral position	N/A	Dorr type A	Osteoarthritis
Male	53	25.44	Yes	Yes	Without	25	Neutral	Neutral position	N/A	Dorr type B	Avascular necrosis
Male	25	19.75	No	Yes	Without	24	Severe	Femoral stem inversion	N/A	Dorr type B	Avascular necrosis
Fmale	49	27.48	Yes	Yes	Without	24	Moderate	Femoral stem inversion	N/A	Dorr type A	Osteoarthritis
Male	55	26.99	Yes	Yes	Without	24	Neutral	Neutral position	N/A	Dorr type B	Osteoarthritis
Male	71	25.26	No	Yes	Without	27	Moderate	Femoral stem inversion	N/A	Dorr type B	Osteoarthritis
Male	37	25.91	Yes	Yes	Without	24	Mild	Femoral stem inversion	N/A	Dorr type A	Osteoarthritis
Male	62	24.31	Yes	Yes	Without	31	Neutral	Neutral position	N/A	Dorr type B	Osteoarthritis
Male	55	30.8	Yes	Yes	Without	29	Neutral	Neutral position	N/A	Dorr type B	Osteoarthritis
Male	33	20.11	No	Yes	Without	26	Moderate	Femoral stem inversion	Femur perforation	Dorr type B	Osteoarthritis
Male	24	18.65	Yes	Yes	Without	25	Neutral	Neutral position	N/A	Dorr type A	Osteoarthritis
Male	28	31.56	No	Yes	Without	27	Severe	Femoral stem inversion	N/A	Dorr type A	Avascular necrosis
Male	49	19.92	Yes	Yes	Without	27	Severe	Femoral stem inversion	N/A	Dorr type B	Osteoarthritis
Fmale	74	25.46	Yes	No	Without	36	Neutral	Neutral position	N/A	Dorr type B	Avascular necrosis
Fmale	63	23.37	No	No	Without	31	Moderate	Femoral stem inversion	N/A	Dorr type B	Osteoarthritis
Male	76	30.04	Yes	Yes	Without	25	Neutral	Neutral position	N/A	Dorr type B	Osteoarthritis
Male	64	20.75	No	Yes	Without	25	Moderate	Femoral stem inversion	N/A	Dorr type B	Osteoarthritis
Fmale	44	19	Yes	Yes	Without	26	Neutral	Neutral position	N/A	Dorr type B	Osteoarthritis
Male	44	20.07	No	Yes	Without	26	Severe	Femoral stem inversion	N/A	Dorr type B	Avascular necrosis
Fmale	60	25.63	Yes	Yes	Without	25	Neutral	Neutral position	N/A	Dorr type B	Avascular necrosis
Fmale	30	20.57	Yes	No	Without	24	Severe	Femoral stem inversion	N/A	Dorr type A	Osteoarthritis
Fmale	57	17.67	No	Yes	Without	26	Moderate	Femoral stem inversion	N/A	Dorr type B	Femoral neck fracture
Fmale	65	24.01	Yes	Yes	Without	33	Neutral	Neutral position	N/A	Dorr type B	Osteoarthritis
Fmale	71	22.31	No	No	Without	32	Moderate	Femoral stem inversion	N/A	Dorr type B	Osteoarthritis
Fmale	68	20.24	Yes	No	Without	24	Neutral	Neutral position	N/A	Dorr type B	Osteoarthritis
Male	57	25.71	Yes	Yes	Without	24	Moderate	Femoral stem inversion	N/A	Dorr type B	Osteoarthritis
Fmale	66	23.71	Yes	Yes	Without	24	Neutral	Neutral position	N/A	Dorr type B	Avascular necrosis
Male	44	24.98	Yes	Yes	Without	32	Moderate	Femoral stem inversion	N/A	Dorr type B	Osteoarthritis
Fmale	43	28.6	No	Yes	Without	27	Mild	Femoral stem inversion	N/A	Dorr type B	Osteoarthritis
Fmale	71	25.44	Yes	Yes	Without	24	Neutral	Neutral position	N/A	Dorr type B	Avascular necrosis
Fmale	64	24.77	No	No	Without	24	Severe	Femoral stem inversion	N/A	Dorr type B	Osteoarthritis
Fmale	57	18.73	No	Yes	Without	24	Neutral	Neutral position	N/A	Dorr type B	Osteoarthritis
Fmale	65	24.54	Yes	Yes	Without	25	Neutral	Neutral position	N/A	Dorr type B	Osteoarthritis
Fmale	76	24.97	No	Yes	Without	24	Moderate	Femoral stem inversion	N/A	Dorr type B	Osteoarthritis
Male	37	25.43	Yes	Yes	Without	24	Moderate	Femoral stem inversion	N/A	Dorr type A	Osteoarthritis
Fmale	53	21.34	No	Yes	Without	24	Mild	Femoral stem inversion	N/A	Dorr type B	Osteoarthritis
Fmale	62	26.58	No	No	Without	24	Moderate	Femoral stem inversion	N/A	Dorr type B	Avascular necrosis
Fmale	53	20.81	Yes	No	Without	27	Neutral	Neutral position	Femur fracture	Dorr type B	Osteoarthritis
Male	72	23.18	No	Yes	Without	25	Neutral	Neutral position	N/A	Dorr type B	Osteoarthritis
Fmale	73	18.49	Yes	No	Without	26	Neutral	Neutral position	N/A	Dorr type B	Osteoarthritis
Male	66	23.53	No	Yes	Without	24	Neutral	Neutral position	N/A	Dorr type B	Osteoarthritis
Fmale	76	24.78	No	Yes	Without	39	Neutral	Neutral position	N/A	Dorr type B	Avascular necrosis
Male	23	17.3	Yes	Yes	Without	24	Neutral	Neutral position	N/A	Dorr type A	Avascular necrosis
Fmale	62	25.39	Yes	Yes	Without	26	Neutral	Neutral position	N/A	Dorr type B	Avascular necrosis
Male	73	24.91	No	Yes	Without	24	Moderate	Femoral stem inversion	N/A	Dorr type B	Osteoarthritis
Fmale	72	25.43	No	No	Without	24	Moderate	Femoral stem inversion	N/A	Dorr type B	Osteoarthritis
Male	60	19.22	Yes	Yes	Without	24	Moderate	Femoral stem inversion	N/A	Dorr type B	Femoral neck fracture
Male	66	24.12	No	Yes	Without	24	Mild	Femoral stem inversion	N/A	Dorr type B	Osteoarthritis
Male	84	21.8	No	Yes	Without	26	Severe	Femoral stem inversion	N/A	Dorr type B	Osteoarthritis
Fmale	64	33.48	Yes	No	Without	26	Neutral	Neutral position	N/A	Dorr type B	Osteoarthritis
Fmale	42	29.32	No	No	Without	27	Severe	Femoral stem inversion	N/A	Dorr type B	Osteoarthritis
Male	35	20.2	Yes	Yes	Without	28	Severe	Femoral stem inversion	N/A	Dorr type A	Osteoarthritis
Fmale	60	23.31	Yes	No	Without	24	Moderate	Femoral stem inversion	N/A	Dorr type B	Avascular necrosis
Male	57	25.3	Yes	Yes	Without	24	Neutral	Neutral position	N/A	Dorr type B	Osteoarthritis
Fmale	73	24.17	No	Yes	Without	25	Neutral	Neutral position	N/A	Dorr type B	Avascular necrosis
Fmale	56	25.17	Yes	No	Without	26	Moderate	Femoral stem inversion	N/A	Dorr type B	Osteoarthritis
Male	61	25.14	No	Yes	Without	24	Mild	Femoral stem inversion	N/A	Dorr type B	Avascular necrosis
Fmale	66	26.64	Yes	No	Without	32	Neutral	Neutral position	N/A	Dorr type B	Osteoarthritis
Fmale	60	29.78	Yes	Yes	Without	24	Neutral	Neutral position	N/A	Dorr type B	Osteoarthritis
Male	59	26.22	No	No	Without	24	Neutral	Neutral position	N/A	Dorr type B	Avascular necrosis
Fmale	66	21.26	No	Yes	Without	24	Neutral	Neutral position	N/A	Dorr type B	Osteoarthritis
Male	66	29.32	No	Yes	Without	50	Neutral	Neutral position	N/A	Dorr type B	Osteoarthritis
Fmale	66	22.22	No	Yes	Without	24	Moderate	Femoral stem inversion	N/A	Dorr type B	Osteoarthritis
Fmale	57	21.37	Yes	Yes	With	26	Moderate	Femoral stem inversion	N/A	Dorr type B	Osteoarthritis
Fmale	56	22.04	Yes	Yes	With	26	Neutral	Neutral position	N/A	Dorr type B	Osteoarthritis
Male	33	26.6	Yes	Yes	With	24	Neutral	Neutral position	N/A	Dorr type A	Osteoarthritis
Fmale	41	23.05	Yes	Yes	With	40	Moderate	Femoral stem inversion	N/A	Dorr type B	Osteoarthritis
Male	53	24.46	Yes	Yes	With	24	Neutral	Neutral position	N/A	Dorr type B	Osteoarthritis
Fmale	41	22.03	No	Yes	With	32	Neutral	Neutral position	N/A	Dorr type B	Avascular necrosis
Male	23	24.61	No	Yes	With	25	Neutral	Neutral position	N/A	Dorr type B	Osteoarthritis
Male	23	23.67	Yes	Yes	With	25	Neutral	Neutral position	N/A	Dorr type B	Femoral neck fracture
Male	71	23.53	Yes	Yes	With	25	Neutral	Neutral position	N/A	Dorr type B	Osteoarthritis
Fmale	62	26.78	No	Yes	With	25	Neutral	Neutral position	N/A	Dorr type B	Osteoarthritis
Male	50	25.18	No	Yes	With	24	Neutral	Neutral position	N/A	Dorr type A	Osteoarthritis
Fmale	67	27.34	Yes	Yes	With	26	Neutral	Neutral position	N/A	Dorr type B	Rheumatoid arthritis
Male	56	22.49	No	Yes	With	27	Neutral	Neutral position	N/A	Dorr type B	Osteoarthritis
Male	49	23.72	Yes	Yes	With	25	Moderate	Femoral stem inversion	N/A	Dorr type B	Osteoarthritis
Male	49	24.03	Yes	Yes	With	24	Neutral	Neutral position	N/A	Dorr type B	Avascular necrosis
Fmale	56	26.98	Yes	No	With	26	Moderate	Femoral stem inversion	N/A	Dorr type B	Osteoarthritis
Fmale	59	21.86	No	Yes	With	24	Neutral	Neutral position	N/A	Dorr type B	Osteoarthritis
Fmale	74	27.2	Yes	Yes	With	26	Neutral	Neutral position	N/A	Dorr type B	Avascular necrosis
Fmale	72	29.1	No	No	With	34	Neutral	Femoral stem inversion	N/A	Dorr type B	Osteoarthritis
Fmale	58	24.14	No	Yes	With	24	Moderate	Femoral stem inversion	N/A	Dorr type B	Osteoarthritis
Fmale	54	24.2	No	Yes	With	27	Neutral	Neutral position	N/A	Dorr type B	Osteoarthritis
Male	30	21.38	No	Yes	With	24	Neutral	Neutral position	N/A	Dorr type A	Osteoarthritis
Male	66	25.71	No	Yes	With	25	Moderate	Femoral stem inversion	N/A	Dorr type B	Osteoarthritis
Male	62	23.32	Yes	Yes	With	26	Neutral	Neutral position	N/A	Dorr type B	Avascular necrosis
Fmale	63	25.39	Yes	No	With	24	Neutral	Neutral position	N/A	Dorr type B	Osteoarthritis
Fmale	73	22.19	No	Yes	With	26	Moderate	Femoral stem inversion	N/A	Dorr type B	Avascular necrosis
Fmale	78	24.67	No	Yes	With	24	Neutral	Neutral position	N/A	Dorr type B	Osteoarthritis
Fmale	61	25.67	No	No	With	24	Neutral	Neutral position	N/A	Dorr type B	Osteoarthritis
Male	55	26.67	No	Yes	With	31	Neutral	Neutral position	N/A	Dorr type B	Osteoarthritis
Fmale	72	27.67	No	Yes	With	24	Neutral	Neutral position	N/A	Dorr type B	Osteoarthritis
Male	56	28.67	Yes	Yes	With	30	Neutral	Neutral position	N/A	Dorr type B	Osteoarthritis
Fmale	65	30.67	No	No	With	24	Neutral	Neutral position	N/A	Dorr type B	Osteoarthritis
Fmale	71	31.67	Yes	Yes	With	24	Neutral	Neutral position	N/A	Dorr type B	Femoral neck fracture
Male	61	20.54	No	Yes	With	27	Moderate	Femoral stem inversion	N/A	Dorr type B	Osteoarthritis
Male	38	33.67	No	Yes	With	24	Neutral	Neutral position	N/A	Dorr type A	Osteoarthritis
Fmale	66	25.44	No	No	With	24	Severe	Femoral stem inversion	N/A	Dorr type B	Avascular necrosis
Male	26	35.67	No	No	With	24	Neutral	Neutral position	N/A	Dorr type A	Osteoarthritis
